# Supplementary material for: Tumor-associated macrophages promote neuroblastoma via STAT3 phosphorylation and up-regulation of c-MYC
Source: Oncotarget. 2017 Sep 16;8(53):91516–29. doi: 10.18632/oncotarget.21066 (PMC5710942; doi:10.18632/oncotarget.21066)
Supplement: Supplementary file 2 [file oncotarget-08-91516-s002.xlsx]

## Sheet: Sheet1
gene	gene_symbol	correlation
CD163	CD163	1
CD163	MRC1	0.912047
CD163	MS4A6A	0.895643
CD163	C1QB	0.888106
CD163	C1QA	0.883815
CD163	FCGR2A	0.881199
CD163	C1QC	0.876591
CD163	DAB2	0.875116
CD163	SLCO2B1	0.871655
CD163	C3AR1	0.864821
CD163	CSF1R	0.860754
CD163	TBXAS1	0.856702
CD163	TLR4	0.84782
CD163	CFH	0.847755
CD163	ADAP2	0.847059
CD163	AXL	0.846902
CD163	GLIPR1	0.845635
CD163	MERTK	0.844214
CD163	STAB1	0.843348
CD163	FCER1G	0.839266
CD163	CASP4	0.838031
CD163	SEPP1	0.83678
CD163	A2M	0.836433
CD163	IFITM2	0.836049
CD163	SLC40A1	0.836016
CD163	FPR3	0.835517
CD163	HAVCR2	0.835033
CD163	CD14	0.834292
CD163	SRGN	0.832554
CD163	RNASE6	0.831966
CD163	ALDH1A1	0.831763
CD163	PLBD1	0.830625
CD163	LAIR1	0.830145
CD163	CXCL16	0.829673
CD163	LGMN	0.829553
CD163	CTSS	0.826634
CD163	FGL2	0.826311
CD163	FCGR3A	0.825095
CD163	PDK4	0.824815
CD163	TGFBR2	0.824517
CD163	GPR34	0.82384
CD163	SQRDL	0.823176
CD163	NNMT	0.822915
CD163	MYOF	0.821286
CD163	HLA-E	0.820891
CD163	ENTPD1	0.820782
CD163	C1orf162	0.8205
CD163	CLEC7A	0.820463
CD163	CMKLR1	0.820277
CD163	FOLR2	0.820138
CD163	ABCA1	0.81934
CD163	IFITM3	0.81931
CD163	IL1R1	0.818912
CD163	CD68	0.81884
CD163	VSIG4	0.817507
CD163	CYBB	0.8172
CD163	LY86	0.816924
CD163	CD86	0.816443
CD163	NCF2	0.815893
CD163	RNASE1	0.815442
CD163	AIF1	0.815277
CD163	GGTA1	0.812475
CD163	APOL1	0.812222
CD163	VAMP8	0.812107
CD163	FCGRT	0.812038
CD163	LAPTM5	0.811726
CD163	IL10RA	0.811376
CD163	C2	0.809741
CD163	CD84	0.809428
CD163	LPAR6	0.809368
CD163	GBP1	0.809334
CD163	RNF144B	0.808536
CD163	HNMT	0.807684
CD163	C1S	0.806329
CD163	OSMR	0.805276
CD163	CTSZ	0.805211
CD163	CASP1	0.804619
CD163	MGP	0.804606
CD163	HLA-DRA	0.80421
CD163	HLA-B	0.80395
CD163	SLC15A3	0.801597
CD163	ANXA1	0.801404
CD163	CCR1	0.800951
CD163	ARHGAP18	0.800388
CD163	C1R	0.799553
CD163	PDGFC	0.797791
CD163	CD74	0.797774
CD163	CARD6	0.796489
CD163	ACSL5	0.796004
CD163	NCKAP1L	0.795874
CD163	TLR2	0.795588
CD163	GPR116	0.793982
CD163	SP100	0.793898
CD163	CD300A	0.793862
CD163	MYO1E	0.792874
CD163	IGFBP7	0.792701
CD163	CYBRD1	0.792563
CD163	MSR1	0.792082
CD163	LGALS9	0.792002
CD163	SLC9A9	0.791981
CD163	F13A1	0.791343
CD163	PDCD1LG2	0.79124
CD163	B2M	0.790979
CD163	TYROBP	0.790567
CD163	TGM2	0.78905
CD163	APOL6	0.788824
CD163	SAT1	0.787882
CD163	HLA-DMA	0.787804
CD163	CPM	0.787636
CD163	TRIM38	0.787121
CD163	RBM47	0.786939
CD163	MAP3K8	0.785968
CD163	S100A10	0.785246
CD163	GBP3	0.784867
CD163	TAGLN	0.783842
CD163	TRIM22	0.782678
CD163	FPR1	0.782569
CD163	ADORA3	0.782429
CD163	LY96	0.782107
CD163	C17orf87	0.781702
CD163	HLA-DPA1	0.781674
CD163	CD53	0.781529
CD163	EVI2B	0.780271
CD163	CD4	0.778284
CD163	IFI30	0.77772
CD163	GIMAP8	0.777355
CD163	AOAH	0.776798
CD163	MLKL	0.776192
CD163	CYTH4	0.776097
CD163	IFITM1	0.776032
CD163	FBLN5	0.775858
CD163	HCLS1	0.775856
CD163	SLA	0.775716
CD163	LCP2	0.775403
CD163	MYO1F	0.775159
CD163	GIMAP4	0.7747
CD163	UTRN	0.774652
CD163	GPR65	0.774393
CD163	SLC7A7	0.774095
CD163	TMBIM1	0.773992
CD163	SAMD9L	0.773876
CD163	PSMB8	0.773727
CD163	APBB1IP	0.773518
CD163	DOCK2	0.773086
CD163	TLR1	0.772981
CD163	TMEM47	0.772894
CD163	GIMAP5	0.772713
CD163	FCGR2B	0.771697
CD163	CALCRL	0.77144
CD163	MNDA	0.771029
CD163	HLA-DPB1	0.770749
CD163	ITGB2	0.77021
CD163	PSMB9	0.770132
CD163	FLI1	0.769988
CD163	GMFG	0.769786
CD163	IGSF6	0.769758
CD163	MR1	0.769748
CD163	MAF	0.769354
CD163	PECAM1	0.769344
CD163	CTSB	0.768908
CD163	ITGAM	0.768702
CD163	EFEMP1	0.768477
CD163	HLA-DMB	0.768428
CD163	NPL	0.768384
CD163	TNFSF10	0.768341
CD163	GSN	0.768206
CD163	CRISPLD2	0.767546
CD163	LILRB2	0.76737
CD163	CTSL1	0.76709
CD163	OLFML1	0.766672
CD163	EPS8	0.765794
CD163	SPARCL1	0.765724
CD163	HCK	0.765196
CD163	PGCP	0.765017
CD163	NPC2	0.764896
CD163	BST2	0.764651
CD163	STOM	0.764295
CD163	PRSS23	0.764268
CD163	TGFBI	0.763272
CD163	THBS1	0.763146
CD163	CD180	0.762368
CD163	HLA-F	0.762009
CD163	SPARC	0.761598
CD163	IL1RAP	0.760904
CD163	ALOX5	0.760608
CD163	STEAP4	0.760101
CD163	SASH1	0.76007
CD163	CLIC2	0.759658
CD163	TFEC	0.759545
CD163	FAM129A	0.75865
CD163	PLA2G4A	0.757774
CD163	IGF1	0.757746
CD163	MCTP1	0.757325
CD163	ECM2	0.755985
CD163	LXN	0.755931
CD163	CFI	0.755847
CD163	SYK	0.755494
CD163	BST1	0.755371
CD163	CTSD	0.754718
CD163	WWTR1	0.754711
CD163	EPSTI1	0.754564
CD163	RFTN2	0.753539
CD163	DOCK8	0.753101
CD163	GRAMD3	0.753036
CD163	VCAM1	0.752648
CD163	GPX8	0.752325
CD163	ARHGDIB	0.751961
CD163	PLEK	0.750431
CD163	RHOJ	0.750375
CD163	UBA7	0.750069
CD163	SKAP2	0.750011
